# Supplementary material for: A Brain-Protective Sterol from Soft Coral Inhibits Lipopolysaccharide-Induced Matrix Metalloproteinase-9-Mediated Astrocytic Migration
Source: Biomedicines. 2024 Jan 19;12(1):226. doi: 10.3390/biomedicines12010226 (PMC10813456; doi:10.3390/biomedicines12010226)
Supplement: Supplementary file 1 [file biomedicines-12-00226-s001.zip]

Archive with 1 entries (1 files):
- biomedicines-2764893-Supplementary data(R3) 1.pdf
